# Supplementary material for: Early Administration of Bamlanivimab in Combination with Etesevimab Increases the Benefits of COVID-19 Treatment: Real-World Experience from the Liguria Region
Source: J Clin Med. 2021 Oct 13;10(20):4682. doi: 10.3390/jcm10204682 (PMC8538905; doi:10.3390/jcm10204682)
Supplement: Supplementary file 1 [file jcm-10-04682-s001.zip]

Archive with 1 entries (1 files):
- jcm-1331859-supplementary.pdf
